# Supplementary material for: Genome-scale CRISPR screen identifies TMEM198 driving double membrane vesicle formation in swine alphacoronavirus and murine betacoronavirus infected cells
Source: PLoS Pathog. 2025 May 30;21(5):e1013211. doi: 10.1371/journal.ppat.1013211 (PMC12157921; doi:10.1371/journal.ppat.1013211)
Supplement: S1 Data — Excel spreadsheet containing, in separate sheets, the underlying numerical data for Figs 2H, 2J, 3A, 3B, 3C, 3D, 3E, 5E, 6B, 6C, 6D, 6E, 7A, 7B, 7F and S3. (XLSX) [file ppat.1013211.s004.xlsx]

## Sheet: Fig.2
Fig. 2A		EV	FUT8	TAP2	LPAR2	TMEM198	GPRC5D
		3.29527	3.44477	3.06787	3.24434	3.85848	3.36255
		3.19323	3.3029	3.53555	3.1336	3.93438	3.01335
		3.0467	3.3448	3.00925	3.04378	3.97129	3.01871
	Mean	3.1784	3.36416	3.20422	3.14057	3.92138	3.13154
	SD	0.124947	0.072888	0.28843	0.100463	0.0575152	0.200084
Fig. 2C		NC	siTMEM198-1	siTMEM198-2	siTMEM198-3			NC	siTMEM198-1	siTMEM198-2	siTMEM198-3
		1.0568	0.7772	0.6222	0.5719			0.9029	0.4574	0.578	0.2551
		0.9732	0.5536	0.5491	0.6873			1.0717	0.4392	0.5866	0.322
		0.9723	0.4674	0.6447	0.5577			1.0334	0.4786	0.5267	0.2648
	Mean	1.00077	0.5994	0.605333	0.605633		Mean	1.00267	0.4584	0.563767	0.280633
	SD	0.0485284	0.159898	0.049982	0.0710809		SD	0.0884973	0.019719	0.0323874	0.0361514
Fig. 2D		PK1/Ctrl	PK1/TMEM198			PK1/Ctrl	PK1/TMEM198
		2.76341	7.46027			1.02085	235.041
		2.90982	7.5586			0.938578	204.101
		2.73898	7.6597			1.04368	217.305
		2.48495	6.68679			1.18953	256.391
		2.58902	6.87881			1.15472	229.076
		2.68014	6.95408			1.08035	261.697
	Mean	2.69438	7.19971		Mean	1.07128	233.935
	SD	0.147195	0.408579		SD	0.0915889	22.2102
Fig. 2F		Ctrl	KO-TMEM198-1	KO-TMEM198-2
		1.18598	0.011399	0.001455
		1.36063	0.011805	0.001765
		1.27419	0.012603	0.001145
		0.571162	0.033692	0.000793
		1.14829	0.04153	0.00069
		0.741548	0.051514	0.000537
	Mean	1.04697	0.0270905	0.00106417
	SD	0.315998	0.0175405	0.000477889
Fig. 2G	Ctrl									Mean	SD			KO-TMEM198								Mean	SD
	24	2.825	2.664	2.734	2.776	2.323	2.247	2.303	2.186	2.50725	0.26613		24	2.709	2.662	2.626	2.428	2.3	2.343	2.41	2.059	2.44213	0.21759
	48	3.36	3.334	3.31	3.316	3.34	3.386	3.358	3.29	3.33675	0.0310932		48	3.342	3.346	3.318	3.352	3.374	3.352	3.334	3.281	3.33737	0.0278513
Fig. 2H		Ctrl						Mean	SD			KO-TMEM198						Mean	SD
	12	4.46001	4.51265	4.58285	4.52569	4.54465	4.67732	4.55053	0.0740274		12	3.78455	3.95267	3.89311	3.90926	4.00119	3.98828	3.92151	0.0793639
	24	6.13874	6.1085	6.05713	6.41318	6.39417	6.33689	6.24143	0.157557		24	4.37245	4.50238	4.57205	4.55006	4.72206	4.72658	4.57426	0.1353
	48	6.35487	6.37463	6.34053	6.58649	6.66737	6.68225	6.50102	0.16181		48	5.89536	5.8807	5.88438	6.25021	6.17181	6.18867	6.04519	0.17551
	72	6.54176	6.59758	6.64693	6.59161	6.68899	6.55507	6.60366	0.0557295		72	5.95287	5.96139	5.92774	6.04892	6.03605	6.49491	6.07031	0.213493
	96	6.85547	7.07731	7.12669	6.89353	6.90857	6.84636	6.95132	0.119998		96	6.25398	6.17367	6.20995	6.24667	6.09261	6.13364	6.18509	0.0640093
Fig. 2J		Ctrl	KO-TMEM198	KO-TMEM198+TMEM198			Ctrl	KO-TMEM198	KO-TMEM198+TMEM198			Ctrl	KO-TMEM198	KO-TMEM198+TMEM198
		0.655856	0.541857	712.32			1.27961	0.14552	3.88564			5.5714	2.6667	6.2
		0.781866	0.434155	577.406			1.70291	0.291878	4.95572			6	2.5	5.8
		0.793419	0.560305	616.802			1.51591	0.348856	4.61932			5.8	2.5714	6.3333
		1.48454	0.35145	318.148			0.6541	0.577247	3.70869		Mean	5.79047	2.57937	6.1111
		1.21643	0.385897	360.469			0.49495	0.488779	5.37541		SD	0.214459	0.0836351	0.277542
		1.36106	0.402653	382.483			0.935085	0.522675	5.96446
	Mean	1.04886	0.446053	494.605		Mean	1.09709	0.395826	4.75154
	SD	0.34824	0.0858202	161.795		SD	0.48183	0.163284	0.866817

## Sheet: Fig.3
Fig. 3A		Attachment assay
		Ctrl	KO-TMEM198
		4.57064	4.28113
		4.71842	4.11923
		4.70463	4.41372
		4.60413	4.81077
		4.84583	4.88279
		4.71411	4.91287
	Mean	4.69296	4.57009
	SD	0.0974199	0.341886
Fig. 3B		Intemalization assay
		Ctrl	KO-TMEM198
		4.57567	4.62167
		4.54319	4.47469
		4.4237	4.36724
		4.55454	4.50062
		4.4899	4.47455
		4.41552	4.30709
	Mean	4.50042	4.45764
	SD	0.0687414	0.109698
Fig. 3C		Release assay
		Ctrl	KO-TMEM198
		84.2046	83.5064
		84.9809	84.6156
		86.1829	82.3837
		76.9733	79.0068
		77.8901	79.2186
		77.5497	80.0894
	Mean	81.2969	81.4701
	SD	4.24833	2.363
Fig. 3D		Ctrl						Mean	SD			KO-TMEM198						Mean	SD
	2	2.92802	2.778	3.00677	2.6752	2.72451	2.87822	2.83179	0.127245		2	2.9035	2.81905	2.98603	2.73767	2.7137	2.7633	2.82054	0.105669
	4	3.17392	3.17285	3.18996	3.18347	3.18501	3.19707	3.18371	0.00930571		4	3.06884	2.98962	2.98267	2.94007	2.95839	2.85785	2.96624	0.0690483
	6	3.80308	3.80355	3.69377	3.7912	3.74527	3.7561	3.7655	0.0428098		6	3.22695	3.10575	3.10727	3.39083	3.34077	3.32238	3.24899	0.122487
	8	4.00678	3.94955	3.94399	3.97627	3.9977	3.92252	3.96613	0.0329205		8	3.328	3.22106	3.17498	3.87135	3.61333	3.55539	3.46069	0.26742
	10	4.1361	4.02433	4.078	4.12064	4.12885	4.077	4.09415	0.0426527		10	3.7156	3.78773	3.58259	3.49175	3.47598	3.44192	3.5826	0.140841
	12	4.5525	4.58968	4.44849	4.34842	4.18709	4.2364	4.39376	0.164991		12	3.8625	4.05108	3.7887	3.75242	3.72552	3.71097	3.8152	0.127614
Fig. 3E		Ctrl +RNA						Mean	SD			KO-TMEM198 +RNA						Mean	SD
	2	3.64235	3.56377	3.57809	3.50866	3.58586	3.61897	3.58295	0.0463552		2	3.49074	3.51765	3.48858	3.43285	3.47919	3.50085	3.48498	0.0286921
	4	3.80509	3.71995	3.52868	3.74009	3.81733	3.66409	3.71254	0.106313		4	3.48657	3.44942	3.48604	3.49424	3.47994	3.54897	3.49086	0.0324542
	6	4.14685	4.05738	4.13815	4.25772	4.30278	4.23855	4.19024	0.0914329		6	3.62362	3.75169	3.74117	3.78258	3.78693	3.76131	3.74122	0.0602368
	8	4.121	4.08263	4.15185	4.53994	4.58443	4.64762	4.35458	0.261792		8	4.0074	3.90062	3.93758	3.91253	3.92202	3.93565	3.93597	0.0376775
	10	4.52344	4.52872	4.45123	4.49099	4.40802	4.45097	4.47556	0.0471467		10	4.04002	4.27001	4.04444	3.99161	3.99678	3.96895	4.05197	0.110744
	12	5.45142	5.39046	5.44735	4.54919	4.57402	4.61178	5.00404	0.467263		12	4.26582	4.38762	4.34348	4.30324	4.37602	4.53222	4.36807	0.092362
		Ctrl -RNA						Mean	SD			KO-TMEM198 -RNA						Mean	SD
	2	3.15123	3.19681	3.1955	3.12362	3.18719	3.14335	3.16629	0.0309667		2	3.26759	3.09916	2.96157	3.09612	3.13422	3.13161	3.11505	0.0980581
	4	3.38413	3.35929	3.40981	3.32277	3.28469	3.31058	3.34521	0.0474368		4	3.32507	3.29233	3.25638	3.29238	3.1326	3.07119	3.22833	0.102177
	6	3.67266	3.65991	3.76145	3.72433	3.67488	3.74275	3.706	0.0423467		6	3.55305	3.4397	3.3322	3.40905	3.66017	3.52155	3.48595	0.11646
	8	4.05665	4.04294	4.03465	4.12171	4.17407	4.16622	4.09937	0.0628449		8	3.54481	3.67689	3.55664	3.61078	3.68812	3.63057	3.61797	0.0595253
	10	4.26582	4.38762	4.34348	4.30324	4.37602	4.53222	4.36807	0.092362		10	4.0174	3.88223	4.03979	3.87992	3.8098	3.85264	3.91363	0.0930691
	12	4.80768	4.73939	4.7776	4.5148	4.477	4.49199	4.63474	0.155508		12	4.13467	4.06768	3.9862	4.18582	4.14396	4.18705	4.11756	0.0777443

## Sheet: Fig.5
Fig. 5E		CTR+TGEV	KO-TMEM198+TGEV	KO-TMEM198+TMEM198+TGEV	KO-TMEM198+TMEM198△OR1+TGEV
		6.3333	2.5714	5.8	2
		5.8	2.4286	5.3333	2.2
		5.6667	2.2	5.4286	2.3333
	Mean	5.93333	2.4	5.52063	2.17777
	SD	0.352735	0.187344	0.246586	0.167759

## Sheet: Fig.6
Fig. 6B		TMEM198					PEDV-N				SADS-N
		Vero/Ctrl	Vero/TMEM198				Vero/Ctrl	Vero/TMEM198			Vero/Ctrl	Vero/TMEM198
		0.82819	122.539				1.08081	3.23303			1.52789	5.07164
		1.35752	91.5231				0.991061	3.18115			1.64353	6.99904
		1.16212	98.1766				0.986123	3.26012			1.82775	7.81409
		0.734233	116.486				1.06235	3.49534			0.52865	6.38554
		1.18203	66.7504				0.898727	3.54579			0.664239	4.70513
		0.881889	72.5976				0.979332	3.58827			0.620471	5.26497
	Mean	1.02433	94.6787			Mean	0.999734	3.38395		Mean	1.13542	6.04007
	SD	0.244042	22.5455			SD	0.065381	0.178652		SD	0.59108	1.2253
Fig. 6C		TMEM198					PEDV-N
		NC	siTMEM198-2	siTMEM198-3			NC	siTMEM198-2	siTMEM198-3
		0.936609	0.64253	0.503574			0.994118	0.400757	0.23274
		1.23775	0.71162	0.455536			1.25057	0.468379	0.180049
		0.829901	0.652369	0.406684			1.18067	0.442024	0.1369
		1.18303	0.665192	0.430985			0.770151	0.48503	0.337924
		1.0148	0.766907	0.509014			0.993889	0.592764	0.155665
		0.865775	0.618499	0.444456			0.890042	0.313872	0.166077
	Mean	1.01131	0.676186	0.458375		Mean	1.01324	0.450471	0.201559
	SD	0.167598	0.0541008	0.0405739		SD	0.178533	0.092698	0.0742648
Fig. 6D		TMEM198					SADS-N
		NC	siTMEM198-2	siTMEM198-3			NC	siTMEM198-2	siTMEM198-3
		1.28981	0.695032	0.479938			0.99139	0.652276	0.431366
		0.966099	0.760506	0.436158			0.8315	0.756878	0.389092
		0.978132	0.7099	0.337693			0.946852	0.622238	0.33898
		0.873341	0.659169	0.378809			0.934437	0.626401	0.405955
		1.19576	0.578216	0.621848			0.918515	0.5926	0.400853
		0.960887	0.812553	0.493224			0.987583	0.584556	0.417895
	Mean	1.044	0.702563	0.457945		Mean	0.935046	0.639158	0.397357
	SD	0.161178	0.0811307	0.09979		SD	0.0584287	0.0626548	0.0320648
Fig. 6E		TMEM198					MHV-N
		NC	siTMEM198-3				NC	siTMEM198-3
		1.06963	0.575408				0.959691	0.400149
		1.24516	0.568612				0.880406	0.505276
		0.913048	0.678223				1.08778	0.420542
		1.13201	0.649244				1.29876	0.495024
		0.943824	0.510544				0.969853	0.496651
		0.769675	0.398481				0.868529	0.410369
	Mean	1.01222	0.563419			Mean	1.01084	0.454669
	SD	0.17044	0.100714			SD	0.161481	0.0490952

## Sheet: Fig.7
Fig. 7A		WT	TMEM198-/-
		5.8	2.3333
		6	2.5
		5.5714	3.2
		5.6667	2.4286
		5.5714	4.4286
		5.5	2.2
	Mean	5.68492	2.84842
	SD	0.185914	0.849002
Fig. 7B		WT+MHV-A59						Mean	SD			TMEM198-/-+MHV-A59						Mean	SD
	0	14.946	16.654	14.162	17.314	17.023	16.843	16.157	1.28474		0	18.148	16.782	16.142	15.976	15.528	16.653	16.5382	0.911879
	2	13.078	14.568	12.721	12.242	13.432	13.523	13.2607	0.796189		2	17.778	13.643	13.085	15.065	15.167	15.542	15.0467	1.64553
	4	11.782	11.663	10.896	11.903			11.561	0.454032		4	15.081	13.258	14.236	15.158	14.768	16.672	14.8622	1.13006
	5	10.398	11.599	9.367	10.702			10.5165	0.920436		5	11.847	13.158	15.206	13.432			13.4108	1.38234
		WT				Mean	SD					TMEM198-/-				Mean	SD
	0	15.932	15.214	14.028	15.132	15.0765	0.785964				0	14.542	13.643	15.023	14.328	14.384	0.57315
	2	15.924	14.803	14.152	16.502	15.3453	1.06316				2	14.983	15.632	15.043	15.732	15.3475	0.38917
	4	17.187	15.426	14.824	16.863	16.075	1.13191				4	15.508	17.023	16.732	14.823	16.0215	1.03407
	5	15.632	14.983	17.732	17.043	16.3475	1.26153				5	15.092	14.814	17.024	18.432	16.3405	1.70592
		WT	TMEM198-/-	WT+MHV-A59	TMEM198-/-+MHV-A59
		0.5	0.764	-6.256	-4.129
		0.955	1.171	-5.715	-3.624
		2.518	2.482	-4.795	-2.942
		1.111	3.409	-6.321	-2.71
	Mean	1.271	1.9565	-5.77175	-3.35125
	SD	0.870805	1.21449	0.705558	0.647553
Fig. 7F																				Mean	SD
	WT+MHV-A59	6.49187	6.56914	6.89943	6.35716	6.70682	6.24634	6.71729	6.58412	6.90315	6.52187	6.83571	6.25105	6.83336	6.48673	6.91868	6.45721	6.75428	6.25272	6.59927	0.232724
	TMEM198-/-+MHV-A59	2.3714	3.15987	1.6316	1.59512	2.30697	2.21557	2.16888	3.23025	2.11973	1.82866	2.35251	1.79882	2.54735	3.20213	2.45859	2.14087	2.19873	2.16441	2.30508	0.487496

## Sheet: S3 Fig.
		TMEM198						TGEV-N
S3		NC	siTMEM198-1	siTMEM198-2	siTMEM198-3			NC	siTMEM198-1	siTMEM198-2	siTMEM198-3
		1.0568	0.6772	0.6222	0.5719			0.934999	0.74945	0.698892	0.631366
		0.9732	0.5536	0.5491	0.6873			0.88098	0.732378	0.695032	0.589092
		0.9723	0.4674	0.6447	0.5577			0.885609	0.790446	0.760506	0.53898
		1.00456	0.502363	0.645208	0.495457			1.28981	0.710666	0.7099	0.605955
		0.937361	0.67743	0.502363	0.508607			1.38224	0.715895	0.659169	0.600853
		0.984086	0.586814	0.595457	0.596105			0.978132	0.685761	0.578216	0.517895
	Mean	0.988052	0.577468	0.593171	0.569512		Mean	1.05863	0.730766	0.683619	0.58069
	SD	0.0401322	0.0875804	0.0572701	0.0691664		SD	0.219739	0.0362326	0.0611121	0.0432815
